# Supplementary material for: Taxifolin Inhibits Breast Cancer Growth by Facilitating CD8+ T Cell Infiltration and Inducing a Novel Set of Genes including Potential Tumor Suppressor Genes in 1q21.3
Source: Cancers (Basel). 2023 Jun 15;15(12):3203. doi: 10.3390/cancers15123203 (PMC10296577; doi:10.3390/cancers15123203)
Supplement: Supplementary file 1 [file cancers-15-03203-s001.zip]

Archive with 12 entries (12 files):
- Sup Fig S1 rev.pdf
- Sup Fig S10 rev.pdf
- Sup Fig S2.pdf
- Sup Fig S3 rev.pdf
- Sup Fig S4.pdf
- Sup Fig S5.pdf
- Sup Fig S6_proof.pdf
- Sup Fig S7_proof.pdf
- Sup Fig S8_proof.pdf
- Sup Fig S9.pdf
- Table S1.pdf
- Table S2 rev v1.xlsx
