# Supplementary material for: Taxifolin Inhibits Breast Cancer Growth by Facilitating CD8+ T Cell Infiltration and Inducing a Novel Set of Genes including Potential Tumor Suppressor Genes in 1q21.3
Source: Cancers (Basel). 2023 Jun 15;15(12):3203. doi: 10.3390/cancers15123203 (PMC10296577; doi:10.3390/cancers15123203)
Supplement: Supplementary file 1 [file cancers-15-03203-s001.zip › Table S2 rev v1.xlsx]

## Sheet: Table S2
Table S2. Real-time PCR amplification of DEGs and actin
	Taxifolin				DMSO
Gene	Target	Actin*/18S	ΔCт	n	Target	Actin	ΔCт	n	ΔΔCт	fold change	p
Kprp*	30.7356	21.7787	8.9568	8	33.0513	21.2435	11.8078	8	-2.85103	7.21515	0.0437*
Hrnr*	29.8669	21.8298	8.03717	4	36.7099	21.4999	15.21	3	-7.17282	144.289	0.0044**
Serpinb3b	26.5552	6.47676	20.0785	7	34.6936	6.28879	28.4048	8	-8.32629	320.97	0.002**
Sprr2a3	27.6897	6.63204	21.0576	9	32.1911	6.39252	25.7986	9	-4.74095	26.7405	0.0146*
Lce1m	28.7676	6.78476	21.9829	7	30.6488	6.39252	24.2563	9	-2.2734	4.83462	0.0265*
Ly6g6c	26.7881	4.90608	21.882	8	28.992	4.92174	24.0703	9	-2.18822	4.55742	0.0287*
Sbsn	24.7995	4.84505	19.9545	7	26.8716	4.92174	21.9499	9	-1.99541	3.9873	0.0342*
Atp6v1c2	30.4388	4.85833	25.5805	7	32.3531	4.8586	27.4945	10	-1.91399	3.7685	0.0148*
Cyp2f2	26.5981	6.63286	19.9652	7	27.8559	6.39252	21.4634	9	-1.49817	2.82484	0.0218*
Cd209e	27.4285	6.56813	20.8604	8	28.7786	6.42321	22.3554	8	-1.495	2.81864	0.0334*
Note: average CT for target gene, 18S and Actin; n: number of tumors used; all reactions were in triplicates
*: Actin as houskeeping gene
